# Supplementary material for: The Kv2.2 channel mediates the inhibition of prostaglandin E2 on glucose-stimulated insulin secretion in pancreatic β-cells
Source: eLife. 2025 Mar 3;13:RP97234. doi: 10.7554/eLife.97234 (PMC11875535; doi:10.7554/eLife.97234)
Supplement: Figure 3—source data 2. [file elife-97234-fig3-data2.zip]

Archive with 3 entries (2 files):
- full blot/GAPDH.tif
- full blot/p-PKA.tif
- full blot/
