# Supplementary material for: The Kv2.2 channel mediates the inhibition of prostaglandin E2 on glucose-stimulated insulin secretion in pancreatic β-cells
Source: eLife. 2025 Mar 3;13:RP97234. doi: 10.7554/eLife.97234 (PMC11875535; doi:10.7554/eLife.97234)
Supplement: Figure 4—source data 2. [file elife-97234-fig4-data2.zip]

Archive with 3 entries (2 files):
- full blot/Kv2.2.tif
- full blot/Na+-K+ATPase.tif
- full blot/
