# Supplementary material for: The Kv2.2 channel mediates the inhibition of prostaglandin E2 on glucose-stimulated insulin secretion in pancreatic β-cells
Source: eLife. 2025 Mar 3;13:RP97234. doi: 10.7554/eLife.97234 (PMC11875535; doi:10.7554/eLife.97234)
Supplement: Figure 5—figure supplement 1—source data 2. [file elife-97234-fig5-figsupp1-data2.zip]

Archive with 13 entries (8 files):
- Figure 5-figure supplement 1-sourece data 2/
- Figure 5-figure supplement 1-sourece data 2/Figure 5-figure supplement 1, Source Data-2-A/
- Figure 5-figure supplement 1-sourece data 2/Figure 5-figure supplement 1, Source Data-2-A/EP1 receptor.tif
- Figure 5-figure supplement 1-sourece data 2/Figure 5-figure supplement 1, Source Data-2-A/GAPDH.tif
- Figure 5-figure supplement 1-sourece data 2/Figure 5-figure supplement 1, Source Data-2-B/
- Figure 5-figure supplement 1-sourece data 2/Figure 5-figure supplement 1, Source Data-2-B/EP2 receptor.tif
- Figure 5-figure supplement 1-sourece data 2/Figure 5-figure supplement 1, Source Data-2-B/GAPDH.tif
- Figure 5-figure supplement 1-sourece data 2/Figure 5-figure supplement 1, Source Data-2-C/
- Figure 5-figure supplement 1-sourece data 2/Figure 5-figure supplement 1, Source Data-2-C/EP3 receptor.tif
- Figure 5-figure supplement 1-sourece data 2/Figure 5-figure supplement 1, Source Data-2-C/GAPDH.tif
- Figure 5-figure supplement 1-sourece data 2/Figure 5-figure supplement 1, Source Data-2-D/
- Figure 5-figure supplement 1-sourece data 2/Figure 5-figure supplement 1, Source Data-2-D/EP4 receptor.tif
- Figure 5-figure supplement 1-sourece data 2/Figure 5-figure supplement 1, Source Data-2-D/GAPDH.tif
